# Supplementary material for: A systematic bi-genomic split-GFP assay illuminates the mitochondrial matrix proteome and protein targeting routes
Source: eLife. 2025 Dec 16;13:RP98889. doi: 10.7554/eLife.98889 (PMC12707816; doi:10.7554/eLife.98889)
Supplement: Figure 2—source data 1. [file elife-98889-fig2-data1.zip]

Archive with 26 entries (24 files):
- SourceData-Fig3/
- __MACOSX/._SourceData-Fig3
- SourceData-Fig3/Intensity_plot.m
- __MACOSX/SourceData-Fig3/._Intensity_plot.m
- SourceData-Fig3/refs_data/
- __MACOSX/SourceData-Fig3/._refs_data
- SourceData-Fig3/F1_Mito_HITS.pdf
- __MACOSX/SourceData-Fig3/._F1_Mito_HITS.pdf
- SourceData-Fig3/F1_nonMito_hits.pdf
- __MACOSX/SourceData-Fig3/._F1_nonMito_hits.pdf
- SourceData-Fig3/Table_S2_Secondary_screen_results_no_formulas.xlsx
- __MACOSX/SourceData-Fig3/._Table_S2_Secondary_screen_results_no_formulas.xlsx
- SourceData-Fig3/refs_data/~$Ho_et_al.xlsx
- __MACOSX/SourceData-Fig3/refs_data/._~$Ho_et_al.xlsx
- SourceData-Fig3/refs_data/Morgenstern_2017_Table_S3.xlsx
- __MACOSX/SourceData-Fig3/refs_data/._Morgenstern_2017_Table_S3.xlsx
- SourceData-Fig3/refs_data/Brecker_2013.xlsx
- __MACOSX/SourceData-Fig3/refs_data/._Brecker_2013.xlsx
- SourceData-Fig3/refs_data/Monteius.xlsx
- __MACOSX/SourceData-Fig3/refs_data/._Monteius.xlsx
- SourceData-Fig3/refs_data/Voegtle_2017_S5.xlsx
- __MACOSX/SourceData-Fig3/refs_data/._Voegtle_2017_S5.xlsx
- SourceData-Fig3/refs_data/NSWAT.xlsx
- __MACOSX/SourceData-Fig3/refs_data/._NSWAT.xlsx
- SourceData-Fig3/refs_data/Ho_et_al.xlsx
- __MACOSX/SourceData-Fig3/refs_data/._Ho_et_al.xlsx
