# Supplementary material for: A systematic bi-genomic split-GFP assay illuminates the mitochondrial matrix proteome and protein targeting routes
Source: eLife. 2025 Dec 16;13:RP98889. doi: 10.7554/eLife.98889 (PMC12707816; doi:10.7554/eLife.98889)
Supplement: Figure 2—source data 2. — The complete image dataset used for quantification is available on the BioImage Archive accession number S-BIAD2409. [file elife-98889-fig2-data2.zip]

Archive with 130 entries (118 files):
- SourceData-Fig2B_splitGFP/
- __MACOSX/._SourceData-Fig2B_splitGFP
- SourceData-Fig2B_splitGFP/p005_w111_ARC1.pdf
- __MACOSX/SourceData-Fig2B_splitGFP/._p005_w111_ARC1.pdf
- SourceData-Fig2B_splitGFP/p005_w31_FUM1.pdf
- __MACOSX/SourceData-Fig2B_splitGFP/._p005_w31_FUM1.pdf
- SourceData-Fig2B_splitGFP/.DS_Store
- __MACOSX/SourceData-Fig2B_splitGFP/._.DS_Store
- SourceData-Fig2B_splitGFP/Genuine_mito_proteins/
- __MACOSX/SourceData-Fig2B_splitGFP/._Genuine_mito_proteins
- SourceData-Fig2B_splitGFP/p005_w219_ILV6.pdf
- __MACOSX/SourceData-Fig2B_splitGFP/._p005_w219_ILV6.pdf
- SourceData-Fig2B_splitGFP/Dual_no_mito/
- __MACOSX/SourceData-Fig2B_splitGFP/._Dual_no_mito
- SourceData-Fig2B_splitGFP/Control_no_GFP11/
- __MACOSX/SourceData-Fig2B_splitGFP/._Control_no_GFP11
- SourceData-Fig2B_splitGFP/Dual_with_strong_mito/
- __MACOSX/SourceData-Fig2B_splitGFP/._Dual_with_strong_mito
- SourceData-Fig2B_splitGFP/Genuine_mito_proteins/.DS_Store
- __MACOSX/SourceData-Fig2B_splitGFP/Genuine_mito_proteins/._.DS_Store
- SourceData-Fig2B_splitGFP/Genuine_mito_proteins/ILV6/
- __MACOSX/SourceData-Fig2B_splitGFP/Genuine_mito_proteins/._ILV6
- SourceData-Fig2B_splitGFP/Dual_no_mito/ARC1/
- __MACOSX/SourceData-Fig2B_splitGFP/Dual_no_mito/._ARC1
- SourceData-Fig2B_splitGFP/Control_no_GFP11/.DS_Store
- __MACOSX/SourceData-Fig2B_splitGFP/Control_no_GFP11/._.DS_Store
- SourceData-Fig2B_splitGFP/Control_no_GFP11/GFP11/
- __MACOSX/SourceData-Fig2B_splitGFP/Control_no_GFP11/._GFP11
- SourceData-Fig2B_splitGFP/Dual_with_strong_mito/FUM1/
- __MACOSX/SourceData-Fig2B_splitGFP/Dual_with_strong_mito/._FUM1
- SourceData-Fig2B_splitGFP/Genuine_mito_proteins/ILV6/.DS_Store
- __MACOSX/SourceData-Fig2B_splitGFP/Genuine_mito_proteins/ILV6/._.DS_Store
- SourceData-Fig2B_splitGFP/Genuine_mito_proteins/ILV6/GFP11/
- __MACOSX/SourceData-Fig2B_splitGFP/Genuine_mito_proteins/ILV6/._GFP11
- SourceData-Fig2B_splitGFP/Dual_no_mito/ARC1/.DS_Store
- __MACOSX/SourceData-Fig2B_splitGFP/Dual_no_mito/ARC1/._.DS_Store
- SourceData-Fig2B_splitGFP/Dual_no_mito/ARC1/GFP11/
- __MACOSX/SourceData-Fig2B_splitGFP/Dual_no_mito/ARC1/._GFP11
- SourceData-Fig2B_splitGFP/Control_no_GFP11/GFP11/Control_mCH.tif
- __MACOSX/SourceData-Fig2B_splitGFP/Control_no_GFP11/GFP11/._Control_mCH.tif
- SourceData-Fig2B_splitGFP/Control_no_GFP11/GFP11/.DS_Store
- __MACOSX/SourceData-Fig2B_splitGFP/Control_no_GFP11/GFP11/._.DS_Store
- SourceData-Fig2B_splitGFP/Control_no_GFP11/GFP11/0927-1344.roi
- __MACOSX/SourceData-Fig2B_splitGFP/Control_no_GFP11/GFP11/._0927-1344.roi
- SourceData-Fig2B_splitGFP/Control_no_GFP11/GFP11/Control_GFP11.tif
- __MACOSX/SourceData-Fig2B_splitGFP/Control_no_GFP11/GFP11/._Control_GFP11.tif
- SourceData-Fig2B_splitGFP/Control_no_GFP11/GFP11/B6--W00030--P00001--Z00000--T00000--TransCon.tif
- __MACOSX/SourceData-Fig2B_splitGFP/Control_no_GFP11/GFP11/._B6--W00030--P00001--Z00000--T00000--TransCon.tif
- SourceData-Fig2B_splitGFP/Control_no_GFP11/GFP11/B6--W00030--P00001--Z00000--T00000--561nm.tif
- __MACOSX/SourceData-Fig2B_splitGFP/Control_no_GFP11/GFP11/._B6--W00030--P00001--Z00000--T00000--561nm.tif
- SourceData-Fig2B_splitGFP/Control_no_GFP11/GFP11/Control_GFP11.png
- __MACOSX/SourceData-Fig2B_splitGFP/Control_no_GFP11/GFP11/._Control_GFP11.png
- SourceData-Fig2B_splitGFP/Control_no_GFP11/GFP11/Control_mCH.png
- __MACOSX/SourceData-Fig2B_splitGFP/Control_no_GFP11/GFP11/._Control_mCH.png
- SourceData-Fig2B_splitGFP/Control_no_GFP11/GFP11/Control_GFP11_Tr.png
- __MACOSX/SourceData-Fig2B_splitGFP/Control_no_GFP11/GFP11/._Control_GFP11_Tr.png
- SourceData-Fig2B_splitGFP/Control_no_GFP11/GFP11/B6--W00030--P00001--Z00000--T00000--488nm.tif
- __MACOSX/SourceData-Fig2B_splitGFP/Control_no_GFP11/GFP11/._B6--W00030--P00001--Z00000--T00000--488nm.tif
- SourceData-Fig2B_splitGFP/Control_no_GFP11/GFP11/Control_GFP11_Tr.tif
- __MACOSX/SourceData-Fig2B_splitGFP/Control_no_GFP11/GFP11/._Control_GFP11_Tr.tif
- SourceData-Fig2B_splitGFP/Dual_with_strong_mito/FUM1/.DS_Store
- __MACOSX/SourceData-Fig2B_splitGFP/Dual_with_strong_mito/FUM1/._.DS_Store
- SourceData-Fig2B_splitGFP/Dual_with_strong_mito/FUM1/GFP11/
- __MACOSX/SourceData-Fig2B_splitGFP/Dual_with_strong_mito/FUM1/._GFP11
- SourceData-Fig2B_splitGFP/Genuine_mito_proteins/ILV6/GFP11/J3--W00219--P00002--Z00000--T00000--TransCon.tif
- __MACOSX/SourceData-Fig2B_splitGFP/Genuine_mito_proteins/ILV6/GFP11/._J3--W00219--P00002--Z00000--T00000--TransCon.tif
- SourceData-Fig2B_splitGFP/Genuine_mito_proteins/ILV6/GFP11/.DS_Store
- __MACOSX/SourceData-Fig2B_splitGFP/Genuine_mito_proteins/ILV6/GFP11/._.DS_Store
- SourceData-Fig2B_splitGFP/Genuine_mito_proteins/ILV6/GFP11/ILV6_mCH.tif
- __MACOSX/SourceData-Fig2B_splitGFP/Genuine_mito_proteins/ILV6/GFP11/._ILV6_mCH.tif
- SourceData-Fig2B_splitGFP/Genuine_mito_proteins/ILV6/GFP11/ILV6_GFP11.png
- __MACOSX/SourceData-Fig2B_splitGFP/Genuine_mito_proteins/ILV6/GFP11/._ILV6_GFP11.png
- SourceData-Fig2B_splitGFP/Genuine_mito_proteins/ILV6/GFP11/ILV6_mCH.png
- __MACOSX/SourceData-Fig2B_splitGFP/Genuine_mito_proteins/ILV6/GFP11/._ILV6_mCH.png
- SourceData-Fig2B_splitGFP/Genuine_mito_proteins/ILV6/GFP11/J3--W00219--P00002--Z00000--T00000--561nm.tif
- __MACOSX/SourceData-Fig2B_splitGFP/Genuine_mito_proteins/ILV6/GFP11/._J3--W00219--P00002--Z00000--T00000--561nm.tif
- SourceData-Fig2B_splitGFP/Genuine_mito_proteins/ILV6/GFP11/ILV6_GFP11.tif
- __MACOSX/SourceData-Fig2B_splitGFP/Genuine_mito_proteins/ILV6/GFP11/._ILV6_GFP11.tif
- SourceData-Fig2B_splitGFP/Genuine_mito_proteins/ILV6/GFP11/ILV6_GFP11_Tr.tif
- __MACOSX/SourceData-Fig2B_splitGFP/Genuine_mito_proteins/ILV6/GFP11/._ILV6_GFP11_Tr.tif
- SourceData-Fig2B_splitGFP/Genuine_mito_proteins/ILV6/GFP11/1557-1407.roi
- __MACOSX/SourceData-Fig2B_splitGFP/Genuine_mito_proteins/ILV6/GFP11/._1557-1407.roi
- SourceData-Fig2B_splitGFP/Genuine_mito_proteins/ILV6/GFP11/ILV6_GFP11_Tr.png
- __MACOSX/SourceData-Fig2B_splitGFP/Genuine_mito_proteins/ILV6/GFP11/._ILV6_GFP11_Tr.png
- SourceData-Fig2B_splitGFP/Genuine_mito_proteins/ILV6/GFP11/J3--W00219--P00002--Z00000--T00000--488nm.tif
- __MACOSX/SourceData-Fig2B_splitGFP/Genuine_mito_proteins/ILV6/GFP11/._J3--W00219--P00002--Z00000--T00000--488nm.tif
- SourceData-Fig2B_splitGFP/Dual_no_mito/ARC1/GFP11/ARC1_GFP11_tr.tif
- __MACOSX/SourceData-Fig2B_splitGFP/Dual_no_mito/ARC1/GFP11/._ARC1_GFP11_tr.tif
- SourceData-Fig2B_splitGFP/Dual_no_mito/ARC1/GFP11/.DS_Store
- __MACOSX/SourceData-Fig2B_splitGFP/Dual_no_mito/ARC1/GFP11/._.DS_Store
- SourceData-Fig2B_splitGFP/Dual_no_mito/ARC1/GFP11/E15--W00111--P00001--Z00000--T00000--488nm.tif
- __MACOSX/SourceData-Fig2B_splitGFP/Dual_no_mito/ARC1/GFP11/._E15--W00111--P00001--Z00000--T00000--488nm.tif
- SourceData-Fig2B_splitGFP/Dual_no_mito/ARC1/GFP11/ARC1_GFP11_tr.png
- __MACOSX/SourceData-Fig2B_splitGFP/Dual_no_mito/ARC1/GFP11/._ARC1_GFP11_tr.png
- SourceData-Fig2B_splitGFP/Dual_no_mito/ARC1/GFP11/1245-0963.roi
- __MACOSX/SourceData-Fig2B_splitGFP/Dual_no_mito/ARC1/GFP11/._1245-0963.roi
- SourceData-Fig2B_splitGFP/Dual_no_mito/ARC1/GFP11/ARC1_mCH.tif
- __MACOSX/SourceData-Fig2B_splitGFP/Dual_no_mito/ARC1/GFP11/._ARC1_mCH.tif
- SourceData-Fig2B_splitGFP/Dual_no_mito/ARC1/GFP11/ARC1_GFP11.png
- __MACOSX/SourceData-Fig2B_splitGFP/Dual_no_mito/ARC1/GFP11/._ARC1_GFP11.png
- SourceData-Fig2B_splitGFP/Dual_no_mito/ARC1/GFP11/E15--W00111--P00001--Z00000--T00000--TransCon.tif
- __MACOSX/SourceData-Fig2B_splitGFP/Dual_no_mito/ARC1/GFP11/._E15--W00111--P00001--Z00000--T00000--TransCon.tif
- SourceData-Fig2B_splitGFP/Dual_no_mito/ARC1/GFP11/E15--W00111--P00001--Z00000--T00000--561nm.tif
- __MACOSX/SourceData-Fig2B_splitGFP/Dual_no_mito/ARC1/GFP11/._E15--W00111--P00001--Z00000--T00000--561nm.tif
- SourceData-Fig2B_splitGFP/Dual_no_mito/ARC1/GFP11/ARC1_GFP11.tif
- __MACOSX/SourceData-Fig2B_splitGFP/Dual_no_mito/ARC1/GFP11/._ARC1_GFP11.tif
- SourceData-Fig2B_splitGFP/Dual_no_mito/ARC1/GFP11/ARC1_mCH.png
- __MACOSX/SourceData-Fig2B_splitGFP/Dual_no_mito/ARC1/GFP11/._ARC1_mCH.png
- SourceData-Fig2B_splitGFP/Dual_with_strong_mito/FUM1/GFP11/0507-1227.roi
- __MACOSX/SourceData-Fig2B_splitGFP/Dual_with_strong_mito/FUM1/GFP11/._0507-1227.roi
- SourceData-Fig2B_splitGFP/Dual_with_strong_mito/FUM1/GFP11/.DS_Store
- __MACOSX/SourceData-Fig2B_splitGFP/Dual_with_strong_mito/FUM1/GFP11/._.DS_Store
- SourceData-Fig2B_splitGFP/Dual_with_strong_mito/FUM1/GFP11/FUM1_mCH.png
- __MACOSX/SourceData-Fig2B_splitGFP/Dual_with_strong_mito/FUM1/GFP11/._FUM1_mCH.png
- SourceData-Fig2B_splitGFP/Dual_with_strong_mito/FUM1/GFP11/FUM1_GFP11_Tr.png
- __MACOSX/SourceData-Fig2B_splitGFP/Dual_with_strong_mito/FUM1/GFP11/._FUM1_GFP11_Tr.png
- SourceData-Fig2B_splitGFP/Dual_with_strong_mito/FUM1/GFP11/FUM1_GFP11_Tr.tif
- __MACOSX/SourceData-Fig2B_splitGFP/Dual_with_strong_mito/FUM1/GFP11/._FUM1_GFP11_Tr.tif
- SourceData-Fig2B_splitGFP/Dual_with_strong_mito/FUM1/GFP11/FUM1_mCH.tif
- __MACOSX/SourceData-Fig2B_splitGFP/Dual_with_strong_mito/FUM1/GFP11/._FUM1_mCH.tif
- SourceData-Fig2B_splitGFP/Dual_with_strong_mito/FUM1/GFP11/B7--W00031--P00002--Z00000--T00000--488nm.tif
- __MACOSX/SourceData-Fig2B_splitGFP/Dual_with_strong_mito/FUM1/GFP11/._B7--W00031--P00002--Z00000--T00000--488nm.tif
- SourceData-Fig2B_splitGFP/Dual_with_strong_mito/FUM1/GFP11/FUM1_GFP11.png
- __MACOSX/SourceData-Fig2B_splitGFP/Dual_with_strong_mito/FUM1/GFP11/._FUM1_GFP11.png
- SourceData-Fig2B_splitGFP/Dual_with_strong_mito/FUM1/GFP11/FUM1_GFP11.tif
- __MACOSX/SourceData-Fig2B_splitGFP/Dual_with_strong_mito/FUM1/GFP11/._FUM1_GFP11.tif
- SourceData-Fig2B_splitGFP/Dual_with_strong_mito/FUM1/GFP11/B7--W00031--P00002--Z00000--T00000--561nm.tif
- __MACOSX/SourceData-Fig2B_splitGFP/Dual_with_strong_mito/FUM1/GFP11/._B7--W00031--P00002--Z00000--T00000--561nm.tif
- SourceData-Fig2B_splitGFP/Dual_with_strong_mito/FUM1/GFP11/B7--W00031--P00002--Z00000--T00000--TransCon.tif
- __MACOSX/SourceData-Fig2B_splitGFP/Dual_with_strong_mito/FUM1/GFP11/._B7--W00031--P00002--Z00000--T00000--TransCon.tif
