# Supplementary material for: A systematic bi-genomic split-GFP assay illuminates the mitochondrial matrix proteome and protein targeting routes
Source: eLife. 2025 Dec 16;13:RP98889. doi: 10.7554/eLife.98889 (PMC12707816; doi:10.7554/eLife.98889)
Supplement: Figure 3—figure supplement 2—source data 1. [file elife-98889-fig3-figsupp2-data1.zip]

Archive with 4 entries (3 files):
- Fig3supp2-sourcedata1/
- __MACOSX/._Fig3supp2-sourcedata1
- Fig3supp2-sourcedata1/Figure 3, figure supplement 2_Source data 1.pdf
- __MACOSX/Fig3supp2-sourcedata1/._Figure 3, figure supplement 2_Source data 1.pdf
