# Supplementary material for: A systematic bi-genomic split-GFP assay illuminates the mitochondrial matrix proteome and protein targeting routes
Source: eLife. 2025 Dec 16;13:RP98889. doi: 10.7554/eLife.98889 (PMC12707816; doi:10.7554/eLife.98889)
Supplement: Figure 3—figure supplement 2—source data 2. [file elife-98889-fig3-figsupp2-data2.zip]

Archive with 10 entries (9 files):
- Fig3supp2-sourcedata2/
- __MACOSX/._Fig3supp2-sourcedata2
- Fig3supp2-sourcedata2/ADH1 ECL.tif
- __MACOSX/Fig3supp2-sourcedata2/._ADH1 ECL.tif
- Fig3supp2-sourcedata2/B11 merge.tif
- __MACOSX/Fig3supp2-sourcedata2/._B11 merge.tif
- Fig3supp2-sourcedata2/B11 ECL.tif
- __MACOSX/Fig3supp2-sourcedata2/._B11 ECL.tif
- Fig3supp2-sourcedata2/ADH1 merge.tif
- __MACOSX/Fig3supp2-sourcedata2/._ADH1 merge.tif
