# Supplementary material for: A systematic bi-genomic split-GFP assay illuminates the mitochondrial matrix proteome and protein targeting routes
Source: eLife. 2025 Dec 16;13:RP98889. doi: 10.7554/eLife.98889 (PMC12707816; doi:10.7554/eLife.98889)
Supplement: Figure 4—source data 1. [file elife-98889-fig4-data1.zip]

Archive with 6 entries (5 files):
- Fig4sourcedata1/
- __MACOSX/._Fig4sourcedata1
- Fig4sourcedata1/.DS_Store
- __MACOSX/Fig4sourcedata1/._.DS_Store
- Fig4sourcedata1/Figure 4_Source data 1.pdf
- __MACOSX/Fig4sourcedata1/._Figure 4_Source data 1.pdf
