# Supplementary material for: A systematic bi-genomic split-GFP assay illuminates the mitochondrial matrix proteome and protein targeting routes
Source: eLife. 2025 Dec 16;13:RP98889. doi: 10.7554/eLife.98889 (PMC12707816; doi:10.7554/eLife.98889)
Supplement: Figure 4—source data 2. [file elife-98889-fig4-data2.zip]

Archive with 16 entries (15 files):
- Fig4sourcedata2/
- __MACOSX/._Fig4sourcedata2
- Fig4sourcedata2/.DS_Store
- __MACOSX/Fig4sourcedata2/._.DS_Store
- Fig4sourcedata2/ADH1 ECL.tif
- __MACOSX/Fig4sourcedata2/._ADH1 ECL.tif
- Fig4sourcedata2/B11 merge.tif
- __MACOSX/Fig4sourcedata2/._B11 merge.tif
- Fig4sourcedata2/B1-10 merge.tif
- __MACOSX/Fig4sourcedata2/._B1-10 merge.tif
- Fig4sourcedata2/B11 ECL.tif
- __MACOSX/Fig4sourcedata2/._B11 ECL.tif
- Fig4sourcedata2/ADH1 merge.tif
- __MACOSX/Fig4sourcedata2/._ADH1 merge.tif
- Fig4sourcedata2/B1-10 ECL.tif
- __MACOSX/Fig4sourcedata2/._B1-10 ECL.tif
