# Supplementary material for: A systematic bi-genomic split-GFP assay illuminates the mitochondrial matrix proteome and protein targeting routes
Source: eLife. 2025 Dec 16;13:RP98889. doi: 10.7554/eLife.98889 (PMC12707816; doi:10.7554/eLife.98889)
Supplement: Figure 4—source data 3. [file elife-98889-fig4-data3.zip]

Archive with 22 entries (19 files):
- SourceData-Fig4D/
- __MACOSX/._SourceData-Fig4D
- SourceData-Fig4D/.DS_Store
- __MACOSX/SourceData-Fig4D/._.DS_Store
- SourceData-Fig4D/BigMitoSplit GFP CHA1-B11 MitotrackRED-01-Airyscan Processing-03-Image Export-06/
- __MACOSX/SourceData-Fig4D/._BigMitoSplit GFP CHA1-B11 MitotrackRED-01-Airyscan Processing-03-Image Export-06
- SourceData-Fig4D/BigMitoSplit GFP ARC1-B11 MitotrackRED-02-Airyscan Processing-02-Image Export-04/
- __MACOSX/SourceData-Fig4D/._BigMitoSplit GFP ARC1-B11 MitotrackRED-02-Airyscan Processing-02-Image Export-04
- SourceData-Fig4D/BigMitoSplit GFP CHA1-B11 MitotrackRED-01-Airyscan Processing-03-Image Export-06/BigMitoSplit GFP CHA1-B11 MitotrackRED-01-Airyscan Processing-03-Image Export-06_c1-2.tif
- __MACOSX/SourceData-Fig4D/BigMitoSplit GFP CHA1-B11 MitotrackRED-01-Airyscan Processing-03-Image Export-06/._BigMitoSplit GFP CHA1-B11 MitotrackRED-01-Airyscan Processing-03-Image Export-06_c1-2.tif
- SourceData-Fig4D/BigMitoSplit GFP CHA1-B11 MitotrackRED-01-Airyscan Processing-03-Image Export-06/BigMitoSplit GFP CHA1-B11 MitotrackRED-01-Airyscan Processing-03-Image Export-06_c2.tif
- __MACOSX/SourceData-Fig4D/BigMitoSplit GFP CHA1-B11 MitotrackRED-01-Airyscan Processing-03-Image Export-06/._BigMitoSplit GFP CHA1-B11 MitotrackRED-01-Airyscan Processing-03-Image Export-06_c2.tif
- SourceData-Fig4D/BigMitoSplit GFP CHA1-B11 MitotrackRED-01-Airyscan Processing-03-Image Export-06/BigMitoSplit GFP CHA1-B11 MitotrackRED-01-Airyscan Processing-03-Image Export-06_c1.tif
- __MACOSX/SourceData-Fig4D/BigMitoSplit GFP CHA1-B11 MitotrackRED-01-Airyscan Processing-03-Image Export-06/._BigMitoSplit GFP CHA1-B11 MitotrackRED-01-Airyscan Processing-03-Image Export-06_c1.tif
- SourceData-Fig4D/BigMitoSplit GFP ARC1-B11 MitotrackRED-02-Airyscan Processing-02-Image Export-04/BigMitoSplit GFP ARC1-B11 MitotrackRED-02-Airyscan Processing-02-Image Export-04_c1.tif
- __MACOSX/SourceData-Fig4D/BigMitoSplit GFP ARC1-B11 MitotrackRED-02-Airyscan Processing-02-Image Export-04/._BigMitoSplit GFP ARC1-B11 MitotrackRED-02-Airyscan Processing-02-Image Export-04_c1.tif
- SourceData-Fig4D/BigMitoSplit GFP ARC1-B11 MitotrackRED-02-Airyscan Processing-02-Image Export-04/BigMitoSplit GFP ARC1-B11 MitotrackRED-02-Airyscan Processing-02-Image Export-04_c2.tif
- __MACOSX/SourceData-Fig4D/BigMitoSplit GFP ARC1-B11 MitotrackRED-02-Airyscan Processing-02-Image Export-04/._BigMitoSplit GFP ARC1-B11 MitotrackRED-02-Airyscan Processing-02-Image Export-04_c2.tif
- SourceData-Fig4D/BigMitoSplit GFP ARC1-B11 MitotrackRED-02-Airyscan Processing-02-Image Export-04/BigMitoSplit GFP ARC1-B11 MitotrackRED-01-Airyscan Processing-01.czi
- __MACOSX/SourceData-Fig4D/BigMitoSplit GFP ARC1-B11 MitotrackRED-02-Airyscan Processing-02-Image Export-04/._BigMitoSplit GFP ARC1-B11 MitotrackRED-01-Airyscan Processing-01.czi
- SourceData-Fig4D/BigMitoSplit GFP ARC1-B11 MitotrackRED-02-Airyscan Processing-02-Image Export-04/BigMitoSplit GFP ARC1-B11 MitotrackRED-02-Airyscan Processing-02-Image Export-04_c1-2.tif
- __MACOSX/SourceData-Fig4D/BigMitoSplit GFP ARC1-B11 MitotrackRED-02-Airyscan Processing-02-Image Export-04/._BigMitoSplit GFP ARC1-B11 MitotrackRED-02-Airyscan Processing-02-Image Export-04_c1-2.tif
