# Supplementary material for: A systematic bi-genomic split-GFP assay illuminates the mitochondrial matrix proteome and protein targeting routes
Source: eLife. 2025 Dec 16;13:RP98889. doi: 10.7554/eLife.98889 (PMC12707816; doi:10.7554/eLife.98889)
Supplement: Figure 4—source data 4. [file elife-98889-fig4-data4.zip]

Archive with 68 entries (59 files):
- SourceData-Fig4F/
- __MACOSX/._SourceData-Fig4F
- SourceData-Fig4F/.DS_Store
- __MACOSX/SourceData-Fig4F/._.DS_Store
- SourceData-Fig4F/GPP1-NATIVEpr/
- __MACOSX/SourceData-Fig4F/._GPP1-NATIVEpr
- SourceData-Fig4F/GPP2-TEFpr-3HA/
- __MACOSX/SourceData-Fig4F/._GPP2-TEFpr-3HA
- SourceData-Fig4F/GPP1-TEFpr/
- __MACOSX/SourceData-Fig4F/._GPP1-TEFpr
- SourceData-Fig4F/GPP1-TEFpr-3HA/
- __MACOSX/SourceData-Fig4F/._GPP1-TEFpr-3HA
- SourceData-Fig4F/GPP2-TEFpr/
- __MACOSX/SourceData-Fig4F/._GPP2-TEFpr
- SourceData-Fig4F/GPP2-TEFpr-MTS-3HA/
- __MACOSX/SourceData-Fig4F/._GPP2-TEFpr-MTS-3HA
- SourceData-Fig4F/GPP2-NATIVEpr/
- __MACOSX/SourceData-Fig4F/._GPP2-NATIVEpr
- SourceData-Fig4F/GPP1-TEFpr-MTS-3HA/
- __MACOSX/SourceData-Fig4F/._GPP1-TEFpr-MTS-3HA
- SourceData-Fig4F/GPP1-NATIVEpr/.DS_Store
- __MACOSX/SourceData-Fig4F/GPP1-NATIVEpr/._.DS_Store
- SourceData-Fig4F/GPP1-NATIVEpr/GPP1_NaCl_log_repeat1_w2confGFP_s40.tif
- __MACOSX/SourceData-Fig4F/GPP1-NATIVEpr/._GPP1_NaCl_log_repeat1_w2confGFP_s40.tif
- SourceData-Fig4F/GPP1-NATIVEpr/GPP1_NaCl_log_repeat1_w1Brightfield_s40.tif
- __MACOSX/SourceData-Fig4F/GPP1-NATIVEpr/._GPP1_NaCl_log_repeat1_w1Brightfield_s40.tif
- SourceData-Fig4F/GPP2-TEFpr-3HA/GPP1_NaCl_log_repeat1_w2confGFP_s56.tif
- __MACOSX/SourceData-Fig4F/GPP2-TEFpr-3HA/._GPP1_NaCl_log_repeat1_w2confGFP_s56.tif
- SourceData-Fig4F/GPP2-TEFpr-3HA/.DS_Store
- __MACOSX/SourceData-Fig4F/GPP2-TEFpr-3HA/._.DS_Store
- SourceData-Fig4F/GPP2-TEFpr-3HA/GPP1_NaCl_log_repeat1_w1Brightfield_s56.tif
- __MACOSX/SourceData-Fig4F/GPP2-TEFpr-3HA/._GPP1_NaCl_log_repeat1_w1Brightfield_s56.tif
- SourceData-Fig4F/GPP1-TEFpr/.DS_Store
- __MACOSX/SourceData-Fig4F/GPP1-TEFpr/._.DS_Store
- SourceData-Fig4F/GPP1-TEFpr/GPP1_NaCl_log_repeat1_w2confGFP_s4.tif
- __MACOSX/SourceData-Fig4F/GPP1-TEFpr/._GPP1_NaCl_log_repeat1_w2confGFP_s4.tif
- SourceData-Fig4F/GPP1-TEFpr/GPP1_NaCl_log_repeat1_w1Brightfield_s4.tif
- __MACOSX/SourceData-Fig4F/GPP1-TEFpr/._GPP1_NaCl_log_repeat1_w1Brightfield_s4.tif
- SourceData-Fig4F/GPP1-TEFpr-3HA/.DS_Store
- __MACOSX/SourceData-Fig4F/GPP1-TEFpr-3HA/._.DS_Store
- SourceData-Fig4F/GPP1-TEFpr-3HA/GPP1_NaCl_log_repeat1_w1Brightfield_s12.tif
- __MACOSX/SourceData-Fig4F/GPP1-TEFpr-3HA/._GPP1_NaCl_log_repeat1_w1Brightfield_s12.tif
- SourceData-Fig4F/GPP1-TEFpr-3HA/GPP1_NaCl_log_repeat1_w2confGFP_s12.tif
- __MACOSX/SourceData-Fig4F/GPP1-TEFpr-3HA/._GPP1_NaCl_log_repeat1_w2confGFP_s12.tif
- SourceData-Fig4F/GPP2-TEFpr/.DS_Store
- __MACOSX/SourceData-Fig4F/GPP2-TEFpr/._.DS_Store
- SourceData-Fig4F/GPP2-TEFpr/GPP1_NaCl_log_repeat1_w1Brightfield_s28.tif
- __MACOSX/SourceData-Fig4F/GPP2-TEFpr/._GPP1_NaCl_log_repeat1_w1Brightfield_s28.tif
- SourceData-Fig4F/GPP2-TEFpr/GPP1_NaCl_log_repeat1_w2confGFP_s28.tif
- __MACOSX/SourceData-Fig4F/GPP2-TEFpr/._GPP1_NaCl_log_repeat1_w2confGFP_s28.tif
- SourceData-Fig4F/GPP2-TEFpr-MTS-3HA/.DS_Store
- __MACOSX/SourceData-Fig4F/GPP2-TEFpr-MTS-3HA/._.DS_Store
- SourceData-Fig4F/GPP2-TEFpr-MTS-3HA/GPP1_NaCl_log_repeat1_w1Brightfield_s48.tif
- __MACOSX/SourceData-Fig4F/GPP2-TEFpr-MTS-3HA/._GPP1_NaCl_log_repeat1_w1Brightfield_s48.tif
- SourceData-Fig4F/GPP2-TEFpr-MTS-3HA/GPP1_NaCl_log_repeat1_w2confGFP_s48.tif
- __MACOSX/SourceData-Fig4F/GPP2-TEFpr-MTS-3HA/._GPP1_NaCl_log_repeat1_w2confGFP_s48.tif
- SourceData-Fig4F/GPP2-NATIVEpr/.DS_Store
- __MACOSX/SourceData-Fig4F/GPP2-NATIVEpr/._.DS_Store
- SourceData-Fig4F/GPP2-NATIVEpr/GPP1_NaCl_log_repeat1_w2confGFP_s36.tif
- __MACOSX/SourceData-Fig4F/GPP2-NATIVEpr/._GPP1_NaCl_log_repeat1_w2confGFP_s36.tif
- SourceData-Fig4F/GPP2-NATIVEpr/GPP1_NaCl_log_repeat1_w1Brightfield_s36.tif
- __MACOSX/SourceData-Fig4F/GPP2-NATIVEpr/._GPP1_NaCl_log_repeat1_w1Brightfield_s36.tif
- SourceData-Fig4F/GPP1-TEFpr-MTS-3HA/.DS_Store
- __MACOSX/SourceData-Fig4F/GPP1-TEFpr-MTS-3HA/._.DS_Store
- SourceData-Fig4F/GPP1-TEFpr-MTS-3HA/GPP1_NaCl_log_repeat1_w2confGFP_s20.tif
- __MACOSX/SourceData-Fig4F/GPP1-TEFpr-MTS-3HA/._GPP1_NaCl_log_repeat1_w2confGFP_s20.tif
- SourceData-Fig4F/GPP1-TEFpr-MTS-3HA/GPP1_NaCl_log_repeat1_w1Brightfield_s20.tif
- __MACOSX/SourceData-Fig4F/GPP1-TEFpr-MTS-3HA/._GPP1_NaCl_log_repeat1_w1Brightfield_s20.tif
