# Supplementary material for: A systematic bi-genomic split-GFP assay illuminates the mitochondrial matrix proteome and protein targeting routes
Source: eLife. 2025 Dec 16;13:RP98889. doi: 10.7554/eLife.98889 (PMC12707816; doi:10.7554/eLife.98889)
Supplement: Figure 4—source data 5. [file elife-98889-fig4-data5.zip]

Archive with 36 entries (31 files):
- SourceData-Fig4G/
- __MACOSX/._SourceData-Fig4G
- SourceData-Fig4G/NATIVEpr-GPP1/
- __MACOSX/SourceData-Fig4G/._NATIVEpr-GPP1
- SourceData-Fig4G/.DS_Store
- __MACOSX/SourceData-Fig4G/._.DS_Store
- SourceData-Fig4G/No_GFP_YMS3553/
- __MACOSX/SourceData-Fig4G/._No_GFP_YMS3553
- SourceData-Fig4G/TEF(-39)-GPP1_TF281/
- __MACOSX/SourceData-Fig4G/._TEF(-39)-GPP1_TF281
- SourceData-Fig4G/TEF(-21)-GPP1_TF282/
- __MACOSX/SourceData-Fig4G/._TEF(-21)-GPP1_TF282
- SourceData-Fig4G/NATIVEpr-GPP1/.DS_Store
- __MACOSX/SourceData-Fig4G/NATIVEpr-GPP1/._.DS_Store
- SourceData-Fig4G/NATIVEpr-GPP1/B13--W00037--P00002--Z00000--T00000--TransCon.tif
- __MACOSX/SourceData-Fig4G/NATIVEpr-GPP1/._B13--W00037--P00002--Z00000--T00000--TransCon.tif
- SourceData-Fig4G/NATIVEpr-GPP1/B13--W00037--P00002--Z00000--T00000--488nm.tif
- __MACOSX/SourceData-Fig4G/NATIVEpr-GPP1/._B13--W00037--P00002--Z00000--T00000--488nm.tif
- SourceData-Fig4G/No_GFP_YMS3553/B14--W00038--P00002--Z00000--T00000--TransCon.tif
- __MACOSX/SourceData-Fig4G/No_GFP_YMS3553/._B14--W00038--P00002--Z00000--T00000--TransCon.tif
- SourceData-Fig4G/No_GFP_YMS3553/.DS_Store
- __MACOSX/SourceData-Fig4G/No_GFP_YMS3553/._.DS_Store
- SourceData-Fig4G/No_GFP_YMS3553/B14--W00038--P00002--Z00000--T00000--488nm.tif
- __MACOSX/SourceData-Fig4G/No_GFP_YMS3553/._B14--W00038--P00002--Z00000--T00000--488nm.tif
- SourceData-Fig4G/TEF(-39)-GPP1_TF281/.DS_Store
- __MACOSX/SourceData-Fig4G/TEF(-39)-GPP1_TF281/._.DS_Store
- SourceData-Fig4G/TEF(-39)-GPP1_TF281/B9--W00033--P00001--Z00000--T00000--TransCon.tif
- __MACOSX/SourceData-Fig4G/TEF(-39)-GPP1_TF281/._B9--W00033--P00001--Z00000--T00000--TransCon.tif
- SourceData-Fig4G/TEF(-39)-GPP1_TF281/B9--W00033--P00001--Z00000--T00000--488nm.tif
- __MACOSX/SourceData-Fig4G/TEF(-39)-GPP1_TF281/._B9--W00033--P00001--Z00000--T00000--488nm.tif
- SourceData-Fig4G/TEF(-21)-GPP1_TF282/.DS_Store
- __MACOSX/SourceData-Fig4G/TEF(-21)-GPP1_TF282/._.DS_Store
- SourceData-Fig4G/TEF(-21)-GPP1_TF282/B2--W00026--P00001--Z00000--T00000--TransCon.tif
- __MACOSX/SourceData-Fig4G/TEF(-21)-GPP1_TF282/._B2--W00026--P00001--Z00000--T00000--TransCon.tif
- SourceData-Fig4G/TEF(-21)-GPP1_TF282/B2--W00026--P00001--Z00000--T00000--488nm.tif
- __MACOSX/SourceData-Fig4G/TEF(-21)-GPP1_TF282/._B2--W00026--P00001--Z00000--T00000--488nm.tif
